# Supplementary material for: Efficient Micropropagation of Sedum sediforme and S. album for Large-Scale Propagation and Integration into Green Roof Systems
Source: Plants (Basel). 2025 Jun 13;14(12):1819. doi: 10.3390/plants14121819 (PMC12196765; doi:10.3390/plants14121819)
Supplement: Supplementary file 1 [file plants-14-01819-s001.zip]

Archive with 1 entries (1 files):
- plants-3660056-supplementary.pdf
